# Supplementary material for: Loss of p300 in proximal tubular cells reduces renal fibrosis and endothelial-mesenchymal transition
Source: EMBO Mol Med. 2025 Jul 1;17(7):1575–98. doi: 10.1038/s44321-025-00243-1 (PMC12254316; doi:10.1038/s44321-025-00243-1)
Supplement: Supplementary file 3 — Source data Fig. 1 [file 44321_2025_243_MOESM3_ESM.zip]

Archive with 39 entries (39 files):
- 1A/A FSGS(400x).tiff
- 1A/A MCD(400x).tiff
- 1A/A Normal(400x).tiff
- 1A/A Quantification.xlsx
- 1A/A_FSGS(200x).tif
- 1A/A_MCD(200x).tif
- 1A/A_Normal_(200x).tif
- 1B/B Quantification.xlsx
- 1C/C H-score(IHC).xlsx
- 1D/D Quantification.xlsx
- 1D/Sham AQP1.tiff
- 1D/Sham DAPI.tiff
- 1D/Sham Merge.tiff
- 1D/Sham p300.tiff
- 1D/UUO AQP1.tiff
- 1D/UUO DAPI.tiff
- 1D/UUO Merge.tiff
- 1D/UUO p300.tiff
- 1E/E H-score(IHC).xlsx
- 1F/F Quantification.xlsx
- 1F/MTS Sham KO.tiff
- 1F/MTS Sham WT.tiff
- 1F/MTS UUO KO.tiff
- 1F/MTS UUO WT.tiff
- 1F/Sirius red Sham KO.tiff
- 1F/Sirius red Sham WT.tiff
- 1F/Sirius red UUO KO.tiff
- 1F/Sirius red UUO WT.tiff
- 1G/G mRNA levels.xlsx
- 1H/H Quantification.xlsx
- 1H/MTS FA KO.tiff
- 1H/MTS FA WT.tiff
- 1H/MTS Sham KO.tiff
- 1H/MTS Sham WT.tiff
- 1H/Sirius red FA KO.tiff
- 1H/Sirius red FA WT.tiff
- 1H/Sirius red Sham KO.tiff
- 1H/Sirius red Sham WT.tiff
- 1I/I mRNA levels.xlsx
