# Supplementary material for: Loss of p300 in proximal tubular cells reduces renal fibrosis and endothelial-mesenchymal transition
Source: EMBO Mol Med. 2025 Jul 1;17(7):1575–98. doi: 10.1038/s44321-025-00243-1 (PMC12254316; doi:10.1038/s44321-025-00243-1)
Supplement: Supplementary file 3 — Source data Fig. 1 [file 44321_2025_243_MOESM3_ESM.zip › 1A/A Quantification.xlsx]

## Sheet: Sheet1
Fig 1A
DAB positive area (anti-p300)
Normal	%	MCD	%	FSGS	%
n:1	0.792	n:1	3.465	n:1	7.132
n:2	1.002	n:2	1.441	n:2	3.312
n:3	5.438	n:3	2.146	n:3	1.383
n:4	0.776	n:4	1.759	n:4	4.147
n:5	4.329	n:5	1.608	n:5	2.535
n:6	0.879	n:6	1.459	n:6	3.955
n:7	3.661	n:7	0.867	n:7	2.511
n:8	2.847	n:8	1.035	n:8	4.236
n:9	0.951	n:9	1.525	n:9	2.567
n:10	1.375	n:10	2.231	n:10	2.804
n:11	1.344	n:11	2.603	n:11	3.382
n:12	2.652
n:13	0.884
n:14	1.325
n:15	0.945
n:16	1.212
n:17	1.374
n:18	1.265
n:19	0.832
