# Supplementary material for: Loss of p300 in proximal tubular cells reduces renal fibrosis and endothelial-mesenchymal transition
Source: EMBO Mol Med. 2025 Jul 1;17(7):1575–98. doi: 10.1038/s44321-025-00243-1 (PMC12254316; doi:10.1038/s44321-025-00243-1)
Supplement: Supplementary file 3 — Source data Fig. 1 [file 44321_2025_243_MOESM3_ESM.zip › 1B/B Quantification.xlsx]

## Sheet: Sheet1
Fig 1B
DAB positive area (anti-p300)
Sham	%	UUO	%
n:1	1.38	n:1	6.83
n:2	2.04	n:2	5.54
n:3	1.57	n:3	4.86
n:4	0.89	n:4	3.84
n:5	1.47	n:5	6.77
n:6	1.22	n:6	7.59
DAB positive area (anti-p300)
Vehicle	%	Folic acid	%
n:1	1.12	n:1	5.84
n:2	0.98	n:2	6.71
n:3	1.18	n:3	5.52
n:4	1.34	n:4	4.32
n:5	1.07	n:5	4.44
n:6	1.41	n:6	5.07
