# Supplementary material for: Loss of p300 in proximal tubular cells reduces renal fibrosis and endothelial-mesenchymal transition
Source: EMBO Mol Med. 2025 Jul 1;17(7):1575–98. doi: 10.1038/s44321-025-00243-1 (PMC12254316; doi:10.1038/s44321-025-00243-1)
Supplement: Supplementary file 3 — Source data Fig. 1 [file 44321_2025_243_MOESM3_ESM.zip › 1C/C H-score(IHC).xlsx]

## Sheet: Sheet1
Fig 1C
H-score of p300 in AQP1 positive cells (IHC)
Sham	score	UUO	score
n:1	0.977998	n:1	1.6564
n:2	0.984762	n:2	1.48515
n:3	1.03724	n:3	1.88881
n:4	0.984703	n:4	2.57811
n:5	1.12105	n:5	1.9367
H-score of p300 in AQP2 positive cells (IHC)
Sham	score	UUO	score
n:1	1.02211	n:1	1.00493
n:2	0.838091	n:2	1.02748
n:3	1.1398	n:3	0.940361
n:4	1.02369	n:4	0.94569
n:5	1.01815	n:5	0.963307
H-score of p300 in WT1 positive cells (IHC)
Sham	score	UUO	score
n:1	1.20012	n:1	1.13684
n:2	0.771429	n:2	0.757895
n:3	1.02857	n:3	0.782609
n:4	1.08134	n:4	1.30671
n:5	0.920421	n:5	0.973151
H-score of p300 in CD31 positive cells (IHC)
Sham	score	UUO	score
n:1	1.21541	n:1	1.12364
n:2	1.02869	n:2	0.913726
n:3	0.755901	n:3	1.31916
n:4	1.00315	n:4	1.83181
n:5	0.997815	n:5	1.51092
