# Supplementary material for: Loss of p300 in proximal tubular cells reduces renal fibrosis and endothelial-mesenchymal transition
Source: EMBO Mol Med. 2025 Jul 1;17(7):1575–98. doi: 10.1038/s44321-025-00243-1 (PMC12254316; doi:10.1038/s44321-025-00243-1)
Supplement: Supplementary file 3 — Source data Fig. 1 [file 44321_2025_243_MOESM3_ESM.zip › 1D/D Quantification.xlsx]

## Sheet: Sheet1
Fig 1D
p300 positive cell/ AQP1 positive cell
Sham	%	UUO	%
n:1	32.65	n:1	94.12
n:2	32.81	n:2	80.77
n:3	48.78	n:3	94.87
n:4	43.84	n:4	76.52
n:5	38.54	n:5	60.32
n:6	30.62	n:6	58.12
