# Supplementary material for: Loss of p300 in proximal tubular cells reduces renal fibrosis and endothelial-mesenchymal transition
Source: EMBO Mol Med. 2025 Jul 1;17(7):1575–98. doi: 10.1038/s44321-025-00243-1 (PMC12254316; doi:10.1038/s44321-025-00243-1)
Supplement: Supplementary file 3 — Source data Fig. 1 [file 44321_2025_243_MOESM3_ESM.zip › 1E/E H-score(IHC).xlsx]

## Sheet: Sheet1
Fig 1E
H-score of p300 in AQP1 positive cells (IHC)
Sham	score	UUO(2d)	score	UUO(4d)	score	UUO(6d)	score	UUO(8d)	score	UUO(14d)	score
n:1	125.29	n:1	151.44	n:1	176.02	n:1	193.23	n:1	212.2	n:1	201.29
n:2	126.15	n:2	146.54	n:2	168.15	n:2	200	n:2	202.73	n:2	193.91
n:3	132.88	n:3	173.13	n:3	168.57	n:3	190.96	n:3	241.97	n:3	196.36
n:4	128.12	n:4	140.55	n:4	140.42	n:4	154.73	n:4	298.71	n:4	210.32
n:5	131.18	n:5	157.36	n:5	198.54	n:5	217.04	n:5	234.58	n:5	218.89
n:6	120.61	n:6	167.42	n:6	154.95	n:6	169.76	n:6	170.19	n:6	183.64
