# Supplementary material for: Loss of p300 in proximal tubular cells reduces renal fibrosis and endothelial-mesenchymal transition
Source: EMBO Mol Med. 2025 Jul 1;17(7):1575–98. doi: 10.1038/s44321-025-00243-1 (PMC12254316; doi:10.1038/s44321-025-00243-1)
Supplement: Supplementary file 3 — Source data Fig. 1 [file 44321_2025_243_MOESM3_ESM.zip › 1F/F Quantification.xlsx]

## Sheet: Sheet1
Fig 1F
Fibrotic Area(MTS)
WT-Sham	%	KO-Sham	%	WT-UUO	%	KO-UUO	%
n:1	1.336	n:1	1.875	n:1	5.012	n:1	3.538
n:2	1.645	n:2	1.991	n:2	3.731	n:2	3.541
n:3	2.028	n:3	1.766	n:3	5.592	n:3	2.832
n:4	1.617	n:4	1.06	n:4	3.744	n:4	2.088
n:5	2.976	n:5	1.563	n:5	5.605	n:5	2.101
n:6	0.785	n:6	2.036	n:6	4.99867	n:6	2.799
Fibrotic Area(Sirius red)
WT-Sham	%	KO-Sham	%	WT-UUO	%	KO-UUO	%
n:1	1.69	n:1	3.64	n:1	8.19	n:1	7.23
n:2	4.68	n:2	5.26	n:2	11.84	n:2	10.23
n:3	5.32	n:3	3.42	n:3	11.59	n:3	5.92
n:4	3.49	n:4	5.11	n:4	17.64	n:4	10.03
n:5	3.07	n:5	3.94	n:5	19.31	n:5	13.52
n:6	2.88	n:6	4.53	n:6	15.12	n:6	10.83
