# Supplementary material for: Loss of p300 in proximal tubular cells reduces renal fibrosis and endothelial-mesenchymal transition
Source: EMBO Mol Med. 2025 Jul 1;17(7):1575–98. doi: 10.1038/s44321-025-00243-1 (PMC12254316; doi:10.1038/s44321-025-00243-1)
Supplement: Supplementary file 3 — Source data Fig. 1 [file 44321_2025_243_MOESM3_ESM.zip › 1G/G mRNA levels.xlsx]

## Sheet: Sheet1
Fig 1G	mRNA expression levels were measured by RT-qPCR, normalized to GAPDH, and presented as fold change relative to the control
Relative mRNA levels of Col1a1
WT-Sham	Fold change	KO-Sham	Fold change	WT-UUO	Fold change	KO-UUO	Fold change
n:1	0.74	n:1	0.53	n:1	27.22	n:1	7.53
n:2	2.75	n:2	1.15	n:2	34.28	n:2	15.33
n:3	1.6	n:3	1.46	n:3	14.67	n:3	3.43
n:4	1.16	n:4	0.56	n:4	7.5	n:4	4.83
n:5	0.75	n:5	0.34	n:5	12.56	n:5	3.76
n:6	0.35	n:6	1.59	n:6	12.2	n:6	7.45
Relative mRNA levels of Col3a1
WT-Sham	Fold change	KO-Sham	Fold change	WT-UUO	Fold change	KO-UUO	Fold change
n:1	0.91	n:1	0.52	n:1	17.33	n:1	6.07
n:2	3.05	n:2	1.23	n:2	29.38	n:2	11.21
n:3	1.94	n:3	1.93	n:3	9.83	n:3	2.23
n:4	0.97	n:4	0.45	n:4	5.45	n:4	4.33
n:5	0.63	n:5	0.36	n:5	5.97	n:5	1.07
n:6	0.31	n:6	1.11	n:6	10.08	n:6	5.08
Relative mRNA levels of ACTA2
WT-Sham	Fold change	KO-Sham	Fold change	WT-UUO	Fold change	KO-UUO	Fold change
n:1	0.51	n:1	0.76	n:1	10.01	n:1	3.48
n:2	1.65	n:2	0.73	n:2	13.13	n:2	7.28
n:3	1.15	n:3	1.04	n:3	5.4	n:3	1.45
n:4	1.36	n:4	0.91	n:4	5	n:4	2.91
n:5	0.98	n:5	0.92	n:5	10.35	n:5	3.71
n:6	0.79	n:6	1.69	n:6	4.48	n:6	3.29
Relative mRNA levels of FN1
WT-Sham	Fold change	KO-Sham	Fold change	WT-UUO	Fold change	KO-UUO	Fold change
n:1	0.78	n:1	0.53	n:1	2.13	n:1	0.89
n:2	0.66	n:2	1.01	n:2	4.01	n:2	1.5
n:3	0.85	n:3	1.14	n:3	1.66	n:3	1.76
n:4	1.67	n:4	1.29	n:4	4.07	n:4	2.38
n:5	1.4	n:5	0.86	n:5	6.48	n:5	1.86
n:6	0.96	n:6	2.79	n:6	4.42	n:6	2.83
