# Supplementary material for: Loss of p300 in proximal tubular cells reduces renal fibrosis and endothelial-mesenchymal transition
Source: EMBO Mol Med. 2025 Jul 1;17(7):1575–98. doi: 10.1038/s44321-025-00243-1 (PMC12254316; doi:10.1038/s44321-025-00243-1)
Supplement: Supplementary file 3 — Source data Fig. 1 [file 44321_2025_243_MOESM3_ESM.zip › 1H/H Quantification.xlsx]

## Sheet: Sheet1
Fig 1H
Fibrotic Area(MTS)
WT-veh	%	KO-veh	%	WT-FA	%	KO-FA	%
n:1	1.384	n:1	1.738	n:1	4.598	n:1	3.212
n:2	1.436	n:2	1.512	n:2	5.731	n:2	2.34
n:3	2.011	n:3	2.169	n:3	7.248	n:3	3.544
n:4	1.377	n:4	1.126	n:4	4.162	n:4	5.541
n:5	1.592	n:5	1.671	n:5	5.57	n:5	2.594
n:6	1.831	n:6	1.702	n:6	3.683	n:6	2.431
Fibrotic Area(Sirius red)
WT-veh	%	KO-veh	%	WT-FA	%	KO-FA	%
n:1	4.315	n:1	4.334	n:1	15.661	n:1	10.834
n:2	3.942	n:2	3.192	n:2	17.481	n:2	7.81
n:3	6.195	n:3	3.986	n:3	20.816	n:3	13.481
n:4	4.731	n:4	4.778	n:4	18.916	n:4	9.801
n:5	5.665	n:5	5.618	n:5	17.612	n:5	11.343
n:6	3.774	n:6	3.549	n:6	14.717	n:6	10.685
