# Supplementary material for: Loss of p300 in proximal tubular cells reduces renal fibrosis and endothelial-mesenchymal transition
Source: EMBO Mol Med. 2025 Jul 1;17(7):1575–98. doi: 10.1038/s44321-025-00243-1 (PMC12254316; doi:10.1038/s44321-025-00243-1)
Supplement: Supplementary file 3 — Source data Fig. 1 [file 44321_2025_243_MOESM3_ESM.zip › 1I/I mRNA levels.xlsx]

## Sheet: Sheet1
Fig 1J	mRNA expression levels were measured by RT-qPCR, normalized to GAPDH, and presented as fold change relative to the control
Relative mRNA levels of Col1a1
WT-Veh	Fold change	KO-Veh	Fold change	WT-FA	Fold change	KO-FA	Fold change
n:1	0.56	n:1	1.19	n:1	9.52	n:1	5.6
n:2	0.99	n:2	1.16	n:2	14.04	n:2	7.03
n:3	1	n:3	1.26	n:3	13.82	n:3	6.32
n:4	1.1	n:4	0.98	n:4	22.91	n:4	7.13
n:5	1.65	n:5	0.79	n:5	14.63	n:5	10.47
n:6	1.04	n:6	1.07	n:6	10.42	n:6	8.14
Relative mRNA levels of Col3a1
WT-Veh	Fold change	KO-Veh	Fold change	WT-FA	Fold change	KO-FA	Fold change
n:1	0.76	n:1	0.93	n:1	12.03	n:1	3.94
n:2	1.24	n:2	0.75	n:2	12.46	n:2	4.71
n:3	0.9	n:3	1.23	n:3	9.12	n:3	5.21
n:4	0.93	n:4	1.16	n:4	10.55	n:4	8.52
n:5	1.26	n:5	1.05	n:5	7.76	n:5	7.16
n:6	0.83	n:6	0.87	n:6	5.12	n:6	9.41
Relative mRNA levels of ACTA2
WT-Veh	Fold change	KO-Veh	Fold change	WT-FA	Fold change	KO-FA	Fold change
n:1	1.49	n:1	1.16	n:1	5.39	n:1	2.3
n:2	0.79	n:2	1.36	n:2	8.51	n:2	2.51
n:3	0.81	n:3	0.85	n:3	5.23	n:3	2.64
n:4	1.08	n:4	1.37	n:4	5.9	n:4	4.85
n:5	0.97	n:5	0.65	n:5	3.09	n:5	3.82
n:6	0.97	n:6	1.04	n:6	6.54	n:6	5.12
Relative mRNA levels of FN1
WT-Veh	Fold change	KO-Veh	Fold change	WT-FA	Fold change	KO-FA	Fold change
n:1	0.93	n:1	1.54	n:1	9.65	n:1	4.45
n:2	0.78	n:2	0.56	n:2	7.42	n:2	3.99
n:3	0.83	n:3	1.21	n:3	7.13	n:3	3.61
n:4	1.14	n:4	1.53	n:4	9.18	n:4	6.24
n:5	1.47	n:5	0.82	n:5	7.11	n:5	3.18
n:6	0.99	n:6	1.12	n:6	6.44	n:6	4.83
