# Supplementary material for: Loss of p300 in proximal tubular cells reduces renal fibrosis and endothelial-mesenchymal transition
Source: EMBO Mol Med. 2025 Jul 1;17(7):1575–98. doi: 10.1038/s44321-025-00243-1 (PMC12254316; doi:10.1038/s44321-025-00243-1)
Supplement: Supplementary file 4 — Source data Fig. 2 [file 44321_2025_243_MOESM4_ESM.zip]

Archive with 22 entries (22 files):
- 2A/2A Quantification.xlsx
- 2A/Control_DAPI.tif
- 2A/Control_merge.tif
- 2A/Control_p300.tif
- 2A/TGF-beta_DAPI.tif
- 2A/TGF-beta_Merge.tif
- 2A/TGF-beta_p300.tif
- 2B/2B mRNA levels of p300.xlsx
- 2C/2C Quantification.xlsx
- 2C/2C_Uncropped blot.tif
- 2D/2D Quantification.xlsx
- 2D/2D_Uncropped blot.tif
- 2E/2E Quantification.xlsx
- 2E/2E_Uncropped blot.tif
- 2F/2F Levels of phospho p300.xlsx
- 2G/2G Levels of p300.xlsx
- 2H/2H Levels of p-p300.xlsx
- 2I/2I Quantification.xlsx
- 2I/Sham PLA-DAPI.tif
- 2I/Sham PLA.tif
- 2I/UUO PLA-DAPI.tif
- 2I/UUO PLA.tif
