# Supplementary material for: Loss of p300 in proximal tubular cells reduces renal fibrosis and endothelial-mesenchymal transition
Source: EMBO Mol Med. 2025 Jul 1;17(7):1575–98. doi: 10.1038/s44321-025-00243-1 (PMC12254316; doi:10.1038/s44321-025-00243-1)
Supplement: Supplementary file 4 — Source data Fig. 2 [file 44321_2025_243_MOESM4_ESM.zip › 2A/2A Quantification.xlsx]

## Sheet: Sheet1
Fig 2A
Relative intensity of p300, Normalized by DAPI
Control	Fold change	TGF-beta	Fold change
n:1	1.0114	n:1	5.60219
n:2	1.24926	n:2	4.76985
n:3	0.922064	n:3	4.84849
