# Supplementary material for: Loss of p300 in proximal tubular cells reduces renal fibrosis and endothelial-mesenchymal transition
Source: EMBO Mol Med. 2025 Jul 1;17(7):1575–98. doi: 10.1038/s44321-025-00243-1 (PMC12254316; doi:10.1038/s44321-025-00243-1)
Supplement: Supplementary file 4 — Source data Fig. 2 [file 44321_2025_243_MOESM4_ESM.zip › 2B/2B mRNA levels of p300.xlsx]

## Sheet: Sheet1
Fig 2B	mRNA expression levels were measured by RT-qPCR, normalized to GAPDH, and presented as fold change relative to the control
Relative mRNA levels of p300
Control	Fold change	TGF-beta(0h)	Fold change
n:1	1.18812	n:1	1.18812
n:2	0.940594	n:2	0.940594
n:3	0.871287	n:3	0.871287
Control(8h)	Fold change	TGF-beta(8h)	Fold change
n:1	1.06358	n:1	1.15607
n:2	0.895954	n:2	1.10405
n:3	1.04046	n:3	0.976879
Control(12h)	Fold change	TGF-beta(12h)	Fold change
n:1	1.03376	n:1	1.1525
n:2	1.02677	n:2	1.14901
n:3	0.939464	n:3	1.12806
Control(24h)	Fold change	TGF-beta(24h)	Fold change
n:1	1.04866	n:1	1.08739
n:2	0.962264	n:2	1.19762
n:3	0.989076	n:3	1.02185
Control(48h)	Fold change	TGF-beta(48h)	Fold change
n:1	0.980617	n:1	0.919824
n:2	1.10749	n:2	0.864317
n:3	0.911894	n:3	0.853744
