# Supplementary material for: Loss of p300 in proximal tubular cells reduces renal fibrosis and endothelial-mesenchymal transition
Source: EMBO Mol Med. 2025 Jul 1;17(7):1575–98. doi: 10.1038/s44321-025-00243-1 (PMC12254316; doi:10.1038/s44321-025-00243-1)
Supplement: Supplementary file 4 — Source data Fig. 2 [file 44321_2025_243_MOESM4_ESM.zip › 2C/2C Quantification.xlsx]

## Sheet: Sheet1
Fig 2C
Relative intensity of p300, Normalized by β-Actin
Control	Fold change	MG132	Fold change	TGF-beta	Fold change	TGF-beta+MG132	Fold change
n:1	0.956549	n:1	3.0536	n:1	1.55023	n:1	3.65864
n:2	0.961435	n:2	2.9231	n:2	1.52164	n:2	4.38511
n:3	1.08202	n:3	3.04063	n:3	1.67019	n:3	4.48767
