# Supplementary material for: Loss of p300 in proximal tubular cells reduces renal fibrosis and endothelial-mesenchymal transition
Source: EMBO Mol Med. 2025 Jul 1;17(7):1575–98. doi: 10.1038/s44321-025-00243-1 (PMC12254316; doi:10.1038/s44321-025-00243-1)
Supplement: Supplementary file 4 — Source data Fig. 2 [file 44321_2025_243_MOESM4_ESM.zip › 2D/2D Quantification.xlsx]

## Sheet: Sheet1
Fig 2D
Relative intensity of p-AKT, Normalized by β-Actin
Control	Fold change	TGF-beta	Fold change	TGF-beta+LY2157299	Fold change	TGF-beta+LY294002	Fold change
n:1	0.970869	n:1	1.84075	n:1	1.29023	n:1	0.776864
n:2	1.04855	n:2	1.67086	n:2	1.28502	n:2	1.14914
n:3	0.980578	n:3	1.95969	n:3	1.28382	n:3	0.996383
Relative intensity of p-p300, Normalized by β-Actin
Control	Fold change	TGF-beta	Fold change	TGF-beta+LY2157299	Fold change	TGF-beta+LY294002	Fold change
n:1	1.02117	n:1	1.70625	n:1	1.40969	n:1	1.24245
n:2	1.05018	n:2	1.80169	n:2	1.26872	n:2	0.878366
n:3	0.941149	n:3	1.86213	n:3	1.35194	n:3	1.00018
Relative intensity of p300, Normalized by β-Actin
Control	Fold change	TGF-beta	Fold change	TGF-beta+LY2157299	Fold change	TGF-beta+LY294002	Fold change
n:1	1.01695	n:1	1.70763	n:1	1.18057	n:1	1.05743
n:2	1.04746	n:2	1.79301	n:2	0.907922	n:2	0.947568
n:3	0.935593	n:3	1.86132	n:3	1.10044	n:3	1.10764
