# Supplementary material for: Loss of p300 in proximal tubular cells reduces renal fibrosis and endothelial-mesenchymal transition
Source: EMBO Mol Med. 2025 Jul 1;17(7):1575–98. doi: 10.1038/s44321-025-00243-1 (PMC12254316; doi:10.1038/s44321-025-00243-1)
Supplement: Supplementary file 4 — Source data Fig. 2 [file 44321_2025_243_MOESM4_ESM.zip › 2E/2E Quantification.xlsx]

## Sheet: Sheet1
Fig 2E
CHX only, p300 retention rate (%) , Normalized by β-Actin
Control	%	60m	%	120m	%	240m	%	480m	%
n:1	104.01	n:1	58.73	n:1	43.6749	n:1	39.5949	n:1	30.4165
n:2	107.249	n:2	69.3357	n:2	48.4681	n:2	32.7762	n:2	20.2254
n:3	88.741	n:3	60.6285	n:3	52.4912	n:3	32.6356	n:3	28.278
CHX+TGF-beta, p300 retention rate (%) , Normalized by β-Actin
Control	%	60m	%	120m	%	240m	%	480m	%
n:1	104.01	n:1	81.1456	n:1	78.5734	n:1	52.8375	n:1	43.7413
n:2	107.249	n:2	85.0097	n:2	67.0011	n:2	55.6571	n:2	35.1361
n:3	88.741	n:3	78.3927	n:3	70.1192	n:3	61.7428	n:3	42.8525
CHX+TGF-beta+LY294002, p300 retention rate (%) , Normalized by β-Actin
Control	%	60m	%	120m	%	240m	%	480m	%
n:1	104.01	n:1	45.7762	n:1	38.4648	n:1	21.9969	n:1	15.0527
n:2	107.249	n:2	32.4357	n:2	27.4357	n:2	17.4422	n:2	12.2801
n:3	88.741	n:3	43.9877	n:3	39.2406	n:3	28.4132	n:3	21.8084
