# Supplementary material for: Loss of p300 in proximal tubular cells reduces renal fibrosis and endothelial-mesenchymal transition
Source: EMBO Mol Med. 2025 Jul 1;17(7):1575–98. doi: 10.1038/s44321-025-00243-1 (PMC12254316; doi:10.1038/s44321-025-00243-1)
Supplement: Supplementary file 4 — Source data Fig. 2 [file 44321_2025_243_MOESM4_ESM.zip › 2F/2F Levels of phospho p300.xlsx]

## Sheet: Sheet1
Fig 2F
DAB positive area, % (anti-p-p300)
Sham	Fold change	UUO	Fold change
n:1	1	n:1	4.7
n:2	1.4	n:2	5.2
n:3	1.2	n:3	6.3
n:4	0.8	n:4	3.7
n:5	0.6	n:5	2.9
