# Supplementary material for: Loss of p300 in proximal tubular cells reduces renal fibrosis and endothelial-mesenchymal transition
Source: EMBO Mol Med. 2025 Jul 1;17(7):1575–98. doi: 10.1038/s44321-025-00243-1 (PMC12254316; doi:10.1038/s44321-025-00243-1)
Supplement: Supplementary file 4 — Source data Fig. 2 [file 44321_2025_243_MOESM4_ESM.zip › 2G/2G Levels of p300.xlsx]

## Sheet: Sheet1
Fig 2G
Relative intensity of p300, Normalized by β-Actin
Empty	Fold change	Empty+TGF-beta	Fold change	PPEF1+TGF-beta	Fold change	PPP6C+TGF-beta	Fold change	PPM1D+TGF-beta	Fold change	PPM1M+TGF-beta	Fold change	PPM1K+TGF-beta	Fold change
n:1	1	n:1	3.82078	n:1	4.42596	n:1	5.05412	n:1	3.90489	n:1	2.99969	n:1	2.01433
n:2	1	n:2	3.58757	n:2	3.47096	n:2	3.2493	n:2	4.20287	n:2	2.94593	n:2	1.42225
n:3	1	n:3	3.83776	n:3	4.76688	n:3	4.84469	n:3	5.15541	n:3	2.16966	n:3	1.80746
