# Supplementary material for: Loss of p300 in proximal tubular cells reduces renal fibrosis and endothelial-mesenchymal transition
Source: EMBO Mol Med. 2025 Jul 1;17(7):1575–98. doi: 10.1038/s44321-025-00243-1 (PMC12254316; doi:10.1038/s44321-025-00243-1)
Supplement: Supplementary file 4 — Source data Fig. 2 [file 44321_2025_243_MOESM4_ESM.zip › 2H/2H Levels of p-p300.xlsx]

## Sheet: Sheet1
Fig 2H
Relative intensity of p-p300, Normalized by β-Actin
Empty	Fold change	Empty+TGF-beta	Fold change	PPEF1+TGF-beta	Fold change	PPP6C+TGF-beta	Fold change	PPM1D+TGF-beta	Fold change	PPM1M+TGF-beta	Fold change	PPM1K+TGF-beta	Fold change
n:1	1	n:1	4.06939	n:1	3.4552	n:1	4.51423	n:1	3.60042	n:1	2.92932	n:1	1.97693
n:2	1	n:2	4.48442	n:2	2.26088	n:2	4.37457	n:2	4.88091	n:2	2.68462	n:2	2.56959
n:3	1	n:3	4.11746	n:3	3.89107	n:3	2.31722	n:3	4.10684	n:3	2.30351	n:3	2.24265
