# Supplementary material for: Loss of p300 in proximal tubular cells reduces renal fibrosis and endothelial-mesenchymal transition
Source: EMBO Mol Med. 2025 Jul 1;17(7):1575–98. doi: 10.1038/s44321-025-00243-1 (PMC12254316; doi:10.1038/s44321-025-00243-1)
Supplement: Supplementary file 4 — Source data Fig. 2 [file 44321_2025_243_MOESM4_ESM.zip › 2I/2I Quantification.xlsx]

## Sheet: Sheet1
Fig 2I
PLA signal, Normalized by DAPI
Sham	Signal Intensity	UUO	Signal Intensity
n:1	1.13	n:1	0.64
n:2	1.01	n:2	0.42
n:3	0.98	n:3	0.54
n:4	0.83	n:4	0.65
n:5	1.12	n:5	0.7
n:6	1.03	n:6	0.81
