# Supplementary material for: Loss of p300 in proximal tubular cells reduces renal fibrosis and endothelial-mesenchymal transition
Source: EMBO Mol Med. 2025 Jul 1;17(7):1575–98. doi: 10.1038/s44321-025-00243-1 (PMC12254316; doi:10.1038/s44321-025-00243-1)
Supplement: Supplementary file 5 — Source data Fig. 3 [file 44321_2025_243_MOESM5_ESM.zip]

Archive with 29 entries (29 files):
- 3A/3A Quantification.xlsx
- 3A/PPM1K FSGS(200x).tif
- 3A/PPM1K FSGS(400x).tif
- 3A/PPM1K MCD(200x).tif
- 3A/PPM1K MCD(400x).tif
- 3A/PPM1K Normal(200x).tif
- 3A/PPM1K Normal(400x).tif
- 3B/3B CKD Corelationship.xlsx
- 3C/Sham DAPI.tif
- 3C/Sham merge.tif
- 3C/Sham p300.tif
- 3C/Sham ppm1k.tif
- 3C/UUO DAPI.tif
- 3C/UUO merge.tif
- 3C/UUO p300.tif
- 3C/UUO PPM1K.tif
- 3D/3D PPM1K expression.xlsx
- 3E/3E Quantification.xlsx
- 3E/3E_Uncropped blot.tif
- 3F/3F Quantification.xlsx
- 3F/MTS sham.tif
- 3F/MTS UUO+Ad5-empty.tif
- 3F/MTS UUO+Ad5-PPM1K.tif
- 3F/MTS UUO+PPM1K N94K.tif
- 3F/Sirius red  UUO+Ad5-PPM1K N94K .tif
- 3F/Sirius red Sham.tif
- 3F/Sirius red UUO+Ad5-empty.tif
- 3F/Sirius red UUO+Ad5-PPM1K.tif
- 3G/3G mRNA levels.xlsx
