# Supplementary material for: Loss of p300 in proximal tubular cells reduces renal fibrosis and endothelial-mesenchymal transition
Source: EMBO Mol Med. 2025 Jul 1;17(7):1575–98. doi: 10.1038/s44321-025-00243-1 (PMC12254316; doi:10.1038/s44321-025-00243-1)
Supplement: Supplementary file 5 — Source data Fig. 3 [file 44321_2025_243_MOESM5_ESM.zip › 3A/3A Quantification.xlsx]

## Sheet: Sheet1
Fig 1A
DAB positive area (anti-PPM1K)
Normal	%	MCD	%	FSGS	%
n:1	35.1486	n:1	26.225	n:1	6.279
n:2	25.9848	n:2	14.952	n:2	12.728
n:3	30.3705	n:3	25.88	n:3	24.659
n:4	30.672	n:4	36.425	n:4	20.979
n:5	44.2287	n:5	29.652	n:5	8.629
n:6	56.6433	n:6	33.848	n:6	14.736
n:7	21.7062	n:7	34.609	n:7	19.241
n:8	31.1364	n:8	35.43	n:8	16.991
n:9	22.8717	n:9	18.764	n:9	12.085
n:10	39.5469	n:10	14.587	n:10	14.678
n:11	37.5174	n:11	26.713	n:11	22.507
n:12	36.4671
n:13	41.6106
n:14	36.8145
n:15	34.2261
n:16	29.9043
n:17	33.5466
n:18
n:19
