# Supplementary material for: Loss of p300 in proximal tubular cells reduces renal fibrosis and endothelial-mesenchymal transition
Source: EMBO Mol Med. 2025 Jul 1;17(7):1575–98. doi: 10.1038/s44321-025-00243-1 (PMC12254316; doi:10.1038/s44321-025-00243-1)
Supplement: Supplementary file 5 — Source data Fig. 3 [file 44321_2025_243_MOESM5_ESM.zip › 3B/3B CKD Corelationship.xlsx]

## Sheet: Sheet1
Fig 3B
Correlation analysis
CKD	p300 expression	PPM1K expression
n:1	2.146	36.425
n:2	0.867	35.43
n:3	1.459	34.609
n:4	1.608	33.848
n:5	1.759	29.652
n:6	2.231	26.713
n:7	3.465	26.225
n:8	1.441	25.88
n:9	1.383	24.659
n:10	3.382	22.507
n:11	3.312	20.979
n:12	3.397	20.089
n:13	2.511	19.241
n:14	2.175	18.844
n:15	1.035	18.764
n:16	4.236	16.991
n:17	4.541	16.425
n:18	2.603	14.952
n:19	3.359	14.768
n:20	3.955	14.736
n:21	2.804	14.678
n:22	1.525	14.587
n:23	5.238	14.414
n:24	6.03	14.145
n:25	6.53	13.907
n:26	4.532	13.728
n:27	2.531	12.728
n:28	2.561	12.085
n:29	8.488	10.664
n:30	9.952	10.608
n:31	4.147	8.629
n:32	7.132	6.279
