# Supplementary material for: Loss of p300 in proximal tubular cells reduces renal fibrosis and endothelial-mesenchymal transition
Source: EMBO Mol Med. 2025 Jul 1;17(7):1575–98. doi: 10.1038/s44321-025-00243-1 (PMC12254316; doi:10.1038/s44321-025-00243-1)
Supplement: Supplementary file 5 — Source data Fig. 3 [file 44321_2025_243_MOESM5_ESM.zip › 3D/3D PPM1K expression.xlsx]

## Sheet: Sheet1
Fig 3D
DAB Positive area (Anti-ppm1k)
Sham	%	UUO(2d)	%	UUO(4d)	%	UUO(6d)	%	UUO(8d)	%	UUO(14d)	%
n:1	18.446	n:1	10.037	n:1	16.536	n:1	10.215	n:1	5.418	n:1	3.101
n:2	29.87	n:2	22.676	n:2	14.927	n:2	5.751	n:2	10.425	n:2	4.752
n:3	34.969	n:3	21.866	n:3	16.928	n:3	10.874	n:3	5.212	n:3	3.945
n:4	28.471	n:4	25.721	n:4	20.541	n:4	15.792	n:4	15.549	n:4	12.387
n:5	30.904	n:5	24.37	n:5	19.883	n:5	17.67	n:5	12.866	n:5	7.594
