# Supplementary material for: Loss of p300 in proximal tubular cells reduces renal fibrosis and endothelial-mesenchymal transition
Source: EMBO Mol Med. 2025 Jul 1;17(7):1575–98. doi: 10.1038/s44321-025-00243-1 (PMC12254316; doi:10.1038/s44321-025-00243-1)
Supplement: Supplementary file 5 — Source data Fig. 3 [file 44321_2025_243_MOESM5_ESM.zip › 3E/3E Quantification.xlsx]

## Sheet: Sheet1
Fig 3E
Relative intensity of PPM1K, Normalized by β-Actin ( PTEC)
Control	Foldchange	TGF-beta 12h	Foldchange	TGF-beta 24h	Foldchange
n:1	0.999996	n:1	0.544388	n:1	0.38769
n:2	1.08001	n:2	0.566163	n:2	0.426458
n:3	0.919996	n:3	0.528056	n:3	0.369635
