# Supplementary material for: Loss of p300 in proximal tubular cells reduces renal fibrosis and endothelial-mesenchymal transition
Source: EMBO Mol Med. 2025 Jul 1;17(7):1575–98. doi: 10.1038/s44321-025-00243-1 (PMC12254316; doi:10.1038/s44321-025-00243-1)
Supplement: Supplementary file 5 — Source data Fig. 3 [file 44321_2025_243_MOESM5_ESM.zip › 3F/3F Quantification.xlsx]

## Sheet: Sheet1
Fig 3F
Fibrotic Area(MTS)
Sham	%	UUO+Empty virus	%	UUO+PPM1K	%	UUO+PPM1K N94K	%
n:1	1.89	n:1	5.78	n:1	3.89	n:1	5.69
n:2	2.43	n:2	4.36	n:2	4.12	n:2	4.98
n:3	1.66	n:3	6.59	n:3	4.54	n:3	5.15
n:4	2.17	n:4	9.1	n:4	3.96	n:4	4.88
n:5	2.4			n:5	5.01
Fibrotic Area(Sirius red)
Sham	%	UUO+Empty virus	%	UUO+PPM1K	%	UUO+PPM1K N94K	%
n:1	6.12	n:1	18.54	n:1	10.98	n:1	12.22
n:2	5.13	n:2	20.38	n:2	8.76	n:2	17.57
n:3	4.32	n:3	17.12	n:3	15.94	n:3	12.68
n:4	5.91	n:4	14.33	n:4	9.06	n:4	15.67
n:5	4.59			n:5	13.55
