# Supplementary material for: Loss of p300 in proximal tubular cells reduces renal fibrosis and endothelial-mesenchymal transition
Source: EMBO Mol Med. 2025 Jul 1;17(7):1575–98. doi: 10.1038/s44321-025-00243-1 (PMC12254316; doi:10.1038/s44321-025-00243-1)
Supplement: Supplementary file 5 — Source data Fig. 3 [file 44321_2025_243_MOESM5_ESM.zip › 3G/3G mRNA levels.xlsx]

## Sheet: Sheet1
Fig 3G	mRNA expression levels were measured by RT-qPCR, normalized to GAPDH, and presented as fold change relative to the control
Relative mRNA levels of Col1a1
Sham	Fold change	UUO+Empty virus	Fold change	UUO+PPM1K	Fold change	UUO+PPM1K N94K	Fold change
n:1	1.61	n:1	25.36	n:1	17.95	n:1	8.4
n:2	0.96	n:2	35.04	n:2	16.79	n:2	31.03
n:3	0.61	n:3	19.51	n:3	9.61	n:3	10.76
n:4	1.28	n:4	28.7	n:4	6.76	n:4	25.22
n:5	0.83			n:5	16.22
Relative mRNA levels of Col3a1
Sham	Fold change	UUO+Empty virus	Fold change	UUO+PPM1K	Fold change	UUO+PPM1K N94K	Fold change
n:1	1.32	n:1	21.26	n:1	3.62	n:1	14.62
n:2	1.28	n:2	33.59	n:2	10.41	n:2	14.64
n:3	0.88	n:3	15.29	n:3	9.58	n:3	26.13
n:4	0.77	n:4	25.27	n:4	15.17	n:4	25.99
n:5	0.87			n:5	8.15
Relative mRNA levels of ACTA2
Sham	Fold change	UUO+Empty virus	Fold change	UUO+PPM1K	Fold change	UUO+PPM1K N94K	Fold change
n:1	1.47	n:1	11.03	n:1	4.67	n:1	6.87
n:2	1.03	n:2	12.47	n:2	2.95	n:2	8.91
n:3	0.93	n:3	10.6	n:3	3.41	n:3	6.68
n:4	0.88	n:4	15.92	n:4	3.98	n:4	5.73
n:5	1.23			n:5	4.51
Relative mRNA levels of FN1
Sham	Fold change	UUO+Empty virus	Fold change	UUO+PPM1K	Fold change	UUO+PPM1K N94K	Fold change
n:1	0.78	n:1	16.58	n:1	10.25	n:1	14.93
n:2	1.41	n:2	27.28	n:2	14.66	n:2	20.18
n:3	1.15	n:3	21.47	n:3	3.26	n:3	12.87
n:4	1.08	n:4	17.41	n:4	3.11	n:4	16.13
n:5	0.74			n:5	12.61
