# Supplementary material for: Loss of p300 in proximal tubular cells reduces renal fibrosis and endothelial-mesenchymal transition
Source: EMBO Mol Med. 2025 Jul 1;17(7):1575–98. doi: 10.1038/s44321-025-00243-1 (PMC12254316; doi:10.1038/s44321-025-00243-1)
Supplement: Supplementary file 6 — Source data Fig. 4 [file 44321_2025_243_MOESM6_ESM.zip]

Archive with 4 entries (4 files):
- 4D/4D Quantification.xlsx
- 4D/4D_Uncropped blot.tif
- 4E/4E Targets expression.xlsx
- 4F/4F expression levels.xlsx
