# Supplementary material for: Loss of p300 in proximal tubular cells reduces renal fibrosis and endothelial-mesenchymal transition
Source: EMBO Mol Med. 2025 Jul 1;17(7):1575–98. doi: 10.1038/s44321-025-00243-1 (PMC12254316; doi:10.1038/s44321-025-00243-1)
Supplement: Supplementary file 6 — Source data Fig. 4 [file 44321_2025_243_MOESM6_ESM.zip › 4D/4D Quantification.xlsx]

## Sheet: Sheet1
Fig 4D
Relative intensity of FSTL1, Normalized by β-Actin
WT	Foldchange	WT+TGFbeta	Foldchange	KO+TGFbeta	Foldchange
n:1	1.00109	n:1	8.65086	n:1	4.84625
n:2	0.847223	n:2	8.90734	n:2	4.5745
n:3	1.15169	n:3	8.46303	n:3	5.5603
Relative intensity of FSCN1, Normalized by β-Actin
WT	Foldchange	WT+TGFbeta	Foldchange	KO+TGFbeta	Foldchange
n:1	1.02052	n:1	4.70054	n:1	2.81236
n:2	0.93702	n:2	4.65128	n:2	2.89121
n:3	1.04246	n:3	5.00723	n:3	2.84196
Relative intensity of POSTN, Normalized by β-Actin
WT	Foldchange	WT+TGFbeta	Foldchange	KO+TGFbeta	Foldchange
n:1	1.02341	n:1	22.0511	n:1	12.3251
n:2	0.986195	n:2	20.791	n:2	16.66
n:3	0.990396	n:3	26.3662	n:3	16.6202
Relative intensity of p300, Normalized by β-Actin
WT	Foldchange	WT+TGFbeta	Foldchange	KO+TGFbeta	Foldchange
n:1	1.01147	n:1	2.44199	n:1	0.081343
n:2	0.944462	n:2	2.90939	n:2	0.113792
n:3	1.04406	n:3	2.81368	n:3	0.051531
