# Supplementary material for: Loss of p300 in proximal tubular cells reduces renal fibrosis and endothelial-mesenchymal transition
Source: EMBO Mol Med. 2025 Jul 1;17(7):1575–98. doi: 10.1038/s44321-025-00243-1 (PMC12254316; doi:10.1038/s44321-025-00243-1)
Supplement: Supplementary file 6 — Source data Fig. 4 [file 44321_2025_243_MOESM6_ESM.zip › 4E/4E Targets expression.xlsx]

## Sheet: Sheet1
Fig 4E
DAB positive area (anti-FSTL1)
WT-sham	%	cKO-sham	%	WT-UUO	%	cKO-UUO	%
n:1	0.78	n:1	0.63	n:1	5.54	n:1	3.35
n:2	0.53	n:2	0.72	n:2	6.98	n:2	2.87
n:3	0.64	n:3	0.59	n:3	4.72	n:3	3.94
n:4	0.98	n:4	0.64	n:4	5.29	n:4	1.53
n:5	0.45	n:5	0.88	n:5	3.54	n:5	2.66
n:6	0.77	n:6	0.61	n:6	2.98	n:6	3.25
DAB positive area (anti-FSCN1)
WT-sham	%	cKO-sham	%	WT-UUO	%	cKO-UUO	%
n:1	0.38	n:1	0.24	n:1	8.94	n:1	5.38
n:2	0.24	n:2	0.59	n:2	10.12	n:2	3.39
n:3	0.55	n:3	0.37	n:3	11.54	n:3	4.51
n:4	0.62	n:4	0.61	n:4	9.58	n:4	8.13
n:5	0.41	n:5	0.29	n:5	10.61	n:5	3.69
n:6	0.37	n:6	0.43	n:6	7.11	n:6	5.74
DAB positive area (anti-POSTN)
WT-sham	%	cKO-sham	%	WT-UUO	%	cKO-UUO	%
n:1	0.72	n:1	0.53	n:1	3.81	n:1	2.01
n:2	0.61	n:2	0.61	n:2	4.12	n:2	1.16
n:3	0.39	n:3	0.48	n:3	3.94	n:3	2.78
n:4	0.45	n:4	0.39	n:4	2.92	n:4	3.34
n:5	0.55	n:5	0.65	n:5	3.54	n:5	1.12
n:6	0.67	n:6	0.77	n:6	5.16	n:6	1.68
