# Supplementary material for: Loss of p300 in proximal tubular cells reduces renal fibrosis and endothelial-mesenchymal transition
Source: EMBO Mol Med. 2025 Jul 1;17(7):1575–98. doi: 10.1038/s44321-025-00243-1 (PMC12254316; doi:10.1038/s44321-025-00243-1)
Supplement: Supplementary file 6 — Source data Fig. 4 [file 44321_2025_243_MOESM6_ESM.zip › 4F/4F expression levels.xlsx]

## Sheet: Sheet1
Fig 4F
Relative mRNA levels of FSTL1
Sham	Fold change	UUO+Empty virus	Fold change	UUO+PPM1K	Fold change	UUO+PPM1K N94K	Fold change
n:1	0.65	n:1	6.28	n:1	4.89	n:1	4.95
n:2	1.85	n:2	20.12	n:2	3.54	n:2	12.98
n:3	1.12	n:3	7.9	n:3	1.57	n:3	9.45
n:4	0.88	n:4	13.04	n:4	9.4	n:4	10.75
n:5	0.85			n:5	1.92
Relative mRNA levels of FSCN1
Sham	Fold change	UUO+Empty virus	Fold change	UUO+PPM1K	Fold change	UUO+PPM1K N94K	Fold change
n:1	1.33	n:1	4.2	n:1	1.46	n:1	3.25
n:2	0.81	n:2	3.64	n:2	1.19	n:2	1.29
n:3	0.75	n:3	4.1	n:3	1.46	n:3	4.02
n:4	1.41	n:4	3.17	n:4	1.65	n:4	3.71
n:5	0.88			n:5	2.51
Relative mRNA levels of POSTN
Sham	Fold change	UUO+Empty virus	Fold change	UUO+PPM1K	Fold change	UUO+PPM1K N94K	Fold change
n:1	0.37	n:1	4.91	n:1	2.09	n:1	3.95
n:2	1.74	n:2	5.31	n:2	3.36	n:2	2.06
n:3	0.62	n:3	5.92	n:3	1.54	n:3	2.72
n:4	1.32	n:4	3.36	n:4	1.17	n:4	6.21
n:5	1.89			n:5	3.67
