# Supplementary material for: Loss of p300 in proximal tubular cells reduces renal fibrosis and endothelial-mesenchymal transition
Source: EMBO Mol Med. 2025 Jul 1;17(7):1575–98. doi: 10.1038/s44321-025-00243-1 (PMC12254316; doi:10.1038/s44321-025-00243-1)
Supplement: Supplementary file 7 — Source data Fig. 5 [file 44321_2025_243_MOESM7_ESM.zip]

Archive with 20 entries (20 files):
- 5A/5A Quantification.xlsx
- 5A/Albumin cKO Sham.tif
- 5A/Albumin cKO UUO.tif
- 5A/Albumin WT sham.tif
- 5A/Albumin WT UUO.tif
- 5A/CD31 cKO Sham.tif
- 5A/CD31 cKO UUO.tif
- 5A/CD31 WT sham.tif
- 5A/CD31 WT UUO.tif
- 5B/5B Quantification.xlsx
- 5B/Sham cKO.tif
- 5B/Sham WT.tif
- 5B/UUO cKO.tif
- 5B/UUO WT.tif
- 5C/5C mRNA expression.xlsx
- 5D/5D Quantification.xlsx
- 5D/Sham cKO.tif
- 5D/Sham WT.tif
- 5D/UUO cKO.tif
- 5D/UUO wt.tif
