# Supplementary material for: Loss of p300 in proximal tubular cells reduces renal fibrosis and endothelial-mesenchymal transition
Source: EMBO Mol Med. 2025 Jul 1;17(7):1575–98. doi: 10.1038/s44321-025-00243-1 (PMC12254316; doi:10.1038/s44321-025-00243-1)
Supplement: Supplementary file 7 — Source data Fig. 5 [file 44321_2025_243_MOESM7_ESM.zip › 5A/5A Quantification.xlsx]

## Sheet: Sheet1
Fig 5A
DAB positive area (anti-CD31)
WT-sham	%	cKO-sham	%	WT-UUO	%	cKO-UUO	%
n:1	21.4	n:1	24.6	n:1	7.4	n:1	13.9
n:2	18.6	n:2	12.4	n:2	8.1	n:2	10.4
n:3	16.3	n:3	18.4	n:3	10.6	n:3	11.5
n:4	14.5	n:4	17.5	n:4	5.4	n:4	16.1
n:5	20.1	n:5	19.3	n:5	5.9	n:5	9.3
n:6	23.1	n:6	20.8	n:6	6.8	n:6	12.7
DAB positive area (anti-Albumin)
WT-sham	%	cKO-sham	%	WT-UUO	%	cKO-UUO	%
n:1	2.028	n:1	1.387	n:1	5.467	n:1	6.552
n:2	1.437	n:2	1.286	n:2	12.928	n:2	4.455
n:3	0.564	n:3	1.025	n:3	11.787	n:3	3.463
n:4	3.635	n:4	2.247	n:4	10.823	n:4	5.562
n:5	1.444	n:5	2.552	n:5	7.467	n:5	7.621
n:6	1.364	n:6	1.584	n:6	11.572	n:6	6.441
