# Supplementary material for: Loss of p300 in proximal tubular cells reduces renal fibrosis and endothelial-mesenchymal transition
Source: EMBO Mol Med. 2025 Jul 1;17(7):1575–98. doi: 10.1038/s44321-025-00243-1 (PMC12254316; doi:10.1038/s44321-025-00243-1)
Supplement: Supplementary file 7 — Source data Fig. 5 [file 44321_2025_243_MOESM7_ESM.zip › 5B/5B Quantification.xlsx]

## Sheet: Sheet1
Fig 5B
Co-lozcalied area, %(Vim(green)+, CD31(Red)+)
WT-sham	%	cKO-sham	%	WT-UUO	%	cKO-UUO	%
n:1	0.12	n:1	0.08	n:1	3.42	n:1	1.13
n:2	0.09	n:2	0.11	n:2	2.51	n:2	1.15
n:3	0.2	n:3	0.15	n:3	4.19	n:3	0.96
n:4	0.13	n:4	0.06	n:4	1.13	n:4	2.57
n:5	0.08	n:5	0.09	n:5	2.17	n:5	1.87
n:6	0.16	n:6	0.1	n:6	2.88	n:6	2.06
