# Supplementary material for: Loss of p300 in proximal tubular cells reduces renal fibrosis and endothelial-mesenchymal transition
Source: EMBO Mol Med. 2025 Jul 1;17(7):1575–98. doi: 10.1038/s44321-025-00243-1 (PMC12254316; doi:10.1038/s44321-025-00243-1)
Supplement: Supplementary file 7 — Source data Fig. 5 [file 44321_2025_243_MOESM7_ESM.zip › 5C/5C mRNA expression.xlsx]

## Sheet: Sheet1
Fig 4G
Relative mRNA levels of Vimentin, Normalized by GAPDH									Relative mRNA levels of CD31, Normalized by GAPDH
Sham	Fold change	UUO+Empty virus	Fold change	UUO+PPM1K	Fold change	UUO+PPM1K N94K	Fold change		Sham	Fold change	UUO+Empty virus	Fold change	UUO+PPM1K	Fold change	UUO+PPM1K N94K	Fold change
n:1	0.81	n:1	1.05	n:1	19.34	n:1	7.31		n:1	0.67	n:1	0.84	n:1	0.55	n:1	0.73
n:2	1.41	n:2	0.77	n:2	11.83	n:2	5.26		n:2	0.88	n:2	0.55	n:2	0.57	n:2	0.64
n:3	1.19	n:3	1.26	n:3	8.16	n:3	12.57		n:3	1.07	n:3	1.35	n:3	0.46	n:3	0.97
n:4	0.88	n:4	1.45	n:4	10.82	n:4	4.66		n:4	1.11	n:4	1.15	n:4	0.5	n:4	0.76
n:5	0.91	n:5	1.22	n:5	17.64	n:5	8.82		n:5	1.41	n:5	1.37	n:5	0.47	n:5	0.89
n:6	0.93	n:6	1.56	n:6	13.97	n:6	9.26		n:6	1.02	n:6	1	n:6	0.46	n:6	0.76
Relative mRNA levels of PAI-1, Normalized by GAPDH									Relative mRNA levels of Tie-2, Normalized by GAPDH
Sham	Fold change	UUO+Empty virus	Fold change	UUO+PPM1K	Fold change	UUO+PPM1K N94K	Fold change		Sham	Fold change	UUO+Empty virus	Fold change	UUO+PPM1K	Fold change	UUO+PPM1K N94K	Fold change
n:1	0.87	n:1	0.65	n:1	20.47	n:1	14.45		n:1	1.06	n:1	0.93	n:1	0.59	n:1	0.77
n:2	1.9	n:2	0.52	n:2	25.05	n:2	6.02		n:2	1.17	n:2	0.93	n:2	0.45	n:2	0.78
n:3	1.09	n:3	1.79	n:3	9.7	n:3	17.49		n:3	1.08	n:3	0.9	n:3	0.41	n:3	0.77
n:4	1.1	n:4	1.12	n:4	10.29	n:4	6.26		n:4	1.06	n:4	0.88	n:4	0.52	n:4	0.43
n:5	0.7	n:5	0.94	n:5	27.24	n:5	13.61		n:5	0.83	n:5	0.91	n:5	0.41	n:5	0.67
n:6	0.71	n:6	0.6	n:6	16.34	n:6	7.14		n:6	0.85	n:6	0.77	n:6	0.32	n:6	0.86
Relative mRNA levels of FSP-1, Normalized by GAPDH									Relative mRNA levels of CD144, Normalized by GAPDH
Sham	Fold change	UUO+Empty virus	Fold change	UUO+PPM1K	Fold change	UUO+PPM1K N94K	Fold change		Sham	Fold change	UUO+Empty virus	Fold change	UUO+PPM1K	Fold change	UUO+PPM1K N94K	Fold change
n:1	1.01	n:1	1.51	n:1	11.61	n:1	9.05		n:1	1.08	n:1	1.17	n:1	0.69	n:1	1.02
n:2	1.2	n:2	0.71	n:2	6.82	n:2	4.91		n:2	0.81	n:2	0.94	n:2	0.4	n:2	0.83
n:3	1.67	n:3	1.35	n:3	7.52	n:3	7.91		n:3	0.98	n:3	0.94	n:3	0.64	n:3	0.77
n:4	1.06	n:4	1.08	n:4	9.89	n:4	3.46		n:4	1.02	n:4	0.91	n:4	0.58	n:4	0.61
n:5	0.68	n:5	0.91	n:5	6.55	n:5	6.55		n:5	1.3	n:5	0.95	n:5	0.46	n:5	0.82
n:6	0.69	n:6	1.53	n:6	10.37	n:6	6.87		n:6	0.87	n:6	1.06	n:6	0.63	n:6	0.92
