# Supplementary material for: Loss of p300 in proximal tubular cells reduces renal fibrosis and endothelial-mesenchymal transition
Source: EMBO Mol Med. 2025 Jul 1;17(7):1575–98. doi: 10.1038/s44321-025-00243-1 (PMC12254316; doi:10.1038/s44321-025-00243-1)
Supplement: Supplementary file 7 — Source data Fig. 5 [file 44321_2025_243_MOESM7_ESM.zip › 5D/5D Quantification.xlsx]

## Sheet: Sheet1
Fig 5D
Co-lozcalied area, %(Zo-1+, CD31+)
WT-sham	%	cKO-sham	%	WT-UUO	%	cKO-UUO	%
n:1	0.266667	n:1	0.333333	n:1	0.039216	n:1	0.153046
n:2	0.444315	n:2	0.242857	n:2	0.093023	n:2	0.155172
n:3	0.257143	n:3	0.400012	n:3	0.125	n:3	0.170732
n:4	0.322751	n:4	0.325397	n:4	0.085746	n:4	0.159917
n:5	0.261905	n:5	0.366667	n:5	0.082108	n:5	0.162289
n:6	0.374621	n:6	0.315097	n:6	0.100438	n:6	0.21049
