# Supplementary material for: Loss of p300 in proximal tubular cells reduces renal fibrosis and endothelial-mesenchymal transition
Source: EMBO Mol Med. 2025 Jul 1;17(7):1575–98. doi: 10.1038/s44321-025-00243-1 (PMC12254316; doi:10.1038/s44321-025-00243-1)
Supplement: Supplementary file 8 — Source data Fig. 6 [file 44321_2025_243_MOESM8_ESM.zip]

Archive with 20 entries (20 files):
- 6A/6A Quantification.xlsx
- 6A/MTS C646.tif
- 6A/MTS Sham.tif
- 6A/MTS UUO A6.tif
- 6A/MTS UUO.tif
- 6A/Sirius red A6.tif
- 6A/Sirius red C646.tif
- 6A/Sirius red sham.tif
- 6A/Sirius red UUO.tif
- 6B/6B mRNA levels.xlsx
- 6C/6C expression levels.xlsx
- 6D/6D Quantification.xlsx
- 6D/Albumin Sham.tif
- 6D/Albumin UUO+A6.tif
- 6D/Albumin UUO+C646.tif
- 6D/Albumin UUO.tif
- 6D/KIM1 Sham.tif
- 6D/KIM1 UUO+A6.tif
- 6D/KIM1 UUO+C646.tif
- 6D/KIM1 UUO.tif
