# Supplementary material for: Loss of p300 in proximal tubular cells reduces renal fibrosis and endothelial-mesenchymal transition
Source: EMBO Mol Med. 2025 Jul 1;17(7):1575–98. doi: 10.1038/s44321-025-00243-1 (PMC12254316; doi:10.1038/s44321-025-00243-1)
Supplement: Supplementary file 8 — Source data Fig. 6 [file 44321_2025_243_MOESM8_ESM.zip › 6A/6A Quantification.xlsx]

## Sheet: Sheet1
Fig 6A
Fibrotic Area(MTS)
Sham	%	UUO	%	UUO+C646	%	UUO+A25	%
n:1	3.54277	n:1	7.08363	n:1	2.89284	n:1	3.24379
n:2	2.26607	n:2	5.86739	n:2	3.38854	n:2	3.82314
n:3	2.8431	n:3	4.43868	n:3	4.59813	n:3	4.84675
		n:4	4.91058	n:4	3.93558	n:4	2.68243
		n:5	4.70391	n:5	5.44095	n:5	3.99274
		n:6	5.35954	n:6	3.18136	n:6	3.51288
Fibrotic Area(Sirius red)
Sham	%	UUO	%	UUO+C646	%	UUO+A25	%
n:1	2.80655	n:1	14.8277	n:1	6.63853	n:1	8.86512
n:2	1.866	n:2	12.0691	n:2	12.1332	n:2	5.08519
n:3	3.58529	n:3	14.301	n:3	14.9836	n:3	3.52963
		n:4	12.6113	n:4	7.46143	n:4	9.39224
		n:5	12.466	n:5	5.85304	n:5	4.54044
		n:6	16.3153	n:6	4.04213	n:6	10.29
