# Supplementary material for: Loss of p300 in proximal tubular cells reduces renal fibrosis and endothelial-mesenchymal transition
Source: EMBO Mol Med. 2025 Jul 1;17(7):1575–98. doi: 10.1038/s44321-025-00243-1 (PMC12254316; doi:10.1038/s44321-025-00243-1)
Supplement: Supplementary file 8 — Source data Fig. 6 [file 44321_2025_243_MOESM8_ESM.zip › 6B/6B mRNA levels.xlsx]

## Sheet: Sheet1
Fig 6B	mRNA expression levels were measured by RT-qPCR, normalized to GAPDH, and presented as fold change relative to the control
Relative mRNA levels of Col1a1
Sham	%	UUO	%	UUO+C646	%	UUO+A25	%
n:1	0.81	n:1	21.91	n:1	8.78	n:1	6.57
n:2	0.8	n:2	9.54	n:2	15.59	n:2	5.82
n:3	1.56	n:3	13.81	n:3	7.88	n:3	6.2
		n:4	13.44	n:4	5.34	n:4	11.7
		n:5	22.73	n:5	7.02	n:5	8.99
		n:6	16.81	n:6	15.21	n:6	8.29
Relative mRNA levels of Col3a1
Sham	%	UUO	%	UUO+C646	%	UUO+A25	%
n:1	0.72	n:1	6.23	n:1	4.13	n:1	5.2
n:2	1.23	n:2	9.8	n:2	6.01	n:2	6.19
n:3	1.13	n:3	10	n:3	9.45	n:3	3.8
		n:4	10.99	n:4	4.52	n:4	3.85
		n:5	19.05	n:5	8	n:5	6.49
		n:6	4.82	n:6	8.31	n:6	5.38
Relative mRNA levels of ACTA2
Sham	%	UUO	%	UUO+C646	%	UUO+A25	%
n:1	0.99	n:1	5.12	n:1	3.24	n:1	2.46
n:2	0.79	n:2	6.68	n:2	5.46	n:2	3.89
n:3	1.28	n:3	9	n:3	2.17	n:3	4.48
		n:4	9.51	n:4	2.58	n:4	3.7
		n:5	7.83	n:5	8.01	n:5	3.13
		n:6	6.5	n:6	3.41	n:6	2.61
Relative mRNA levels of FN1
Sham	%	UUO	%	UUO+C646	%	UUO+A25	%
n:1	0.78	n:1	14.16	n:1	5.15	n:1	2.58
n:2	1.26	n:2	10.6	n:2	2.17	n:2	3.09
n:3	1.01	n:3	9.43	n:3	6.89	n:3	5.39
		n:4	8.09	n:4	4.09	n:4	5.87
		n:5	6.22	n:5	3.18	n:5	5.33
		n:6	10.32	n:6	5.41	n:6	4.15
