# Supplementary material for: Loss of p300 in proximal tubular cells reduces renal fibrosis and endothelial-mesenchymal transition
Source: EMBO Mol Med. 2025 Jul 1;17(7):1575–98. doi: 10.1038/s44321-025-00243-1 (PMC12254316; doi:10.1038/s44321-025-00243-1)
Supplement: Supplementary file 8 — Source data Fig. 6 [file 44321_2025_243_MOESM8_ESM.zip › 6C/6C expression levels.xlsx]

## Sheet: Sheet1
Fig 6C
Relative intensity of FSTL1, Normalized by DAPI
Sham	intensity	UUO	intensity	UUO+C646	intensity	UUO+A25	intensity
n:1	1	n:1	2.3579	n:1	2.00409	n:1	1.83794
n:2	1.00981	n:2	3.00489	n:2	1.98064	n:2	1.57498
n:3	0.980421	n:3	2.60575	n:3	2.32579	n:3	1.66791
		n:4	2.88463	n:4	1.88493	n:4	1.95436
		n:5	2.54698	n:5	1.96045	n:5	2.00008
		n:6	3.02412	n:6	1.99013	n:6	1.59804
Relative intensity of FSCN1, Normalized by DAPI
Sham	intensity	UUO	intensity	UUO+C646	intensity	UUO+A25	intensity
n:1	1	n:1	3.60689	n:1	2.38264	n:1	1.8731
n:2	1.05066	n:2	3.45704	n:2	2.89797	n:2	2.52198
n:3	1.04702	n:3	3.02814	n:3	2.85373	n:3	2.41004
		n:4	3.53949	n:4	2.2577	n:4	2.84181
		n:5	3.79814	n:5	3.03128	n:5	2.22766
		n:6	4.95131	n:6	3.03791	n:6	1.94312
Relative intensity of POSTN, Normalized by DAPI
Sham	intensity	UUO	intensity	UUO+C646	intensity	UUO+A25	intensity
n:1	1.038	n:1	5.374	n:1	3.512	n:1	3.479
n:2	0.925	n:2	4.151	n:2	3.899	n:2	2.553
n:3	1.004	n:3	6.845	n:3	3.613	n:3	3.697
		n:4	8.604	n:4	5.104	n:4	4.681
		n:5	10.747	n:5	4.981	n:5	3.54
		n:6	6.533	n:6	4.554	n:6	4.116
