# Supplementary material for: Loss of p300 in proximal tubular cells reduces renal fibrosis and endothelial-mesenchymal transition
Source: EMBO Mol Med. 2025 Jul 1;17(7):1575–98. doi: 10.1038/s44321-025-00243-1 (PMC12254316; doi:10.1038/s44321-025-00243-1)
Supplement: Supplementary file 8 — Source data Fig. 6 [file 44321_2025_243_MOESM8_ESM.zip › 6D/6D Quantification.xlsx]

## Sheet: Sheet1
Fig 6D
DAB positive area (anti-KIM1)
Sham	%	UUO	%	UUO+C646	%	UUO+A25	%
n:1	1.31	n:1	15.71	n:1	10.78	n:1	5.19
n:2	1.51	n:2	16.54	n:2	14.12	n:2	10.64
n:3	0.89	n:3	21.34	n:3	16.55	n:3	8.13
		n:4	11.67	n:4	10.94	n:4	5.12
		n:5	10.81	n:5	13.96	n:5	7.74
		n:6	19.54	n:6	8.32	n:6	13.69
DAB positive area (anti-Albumin)
Sham	%	UUO	%	UUO+C646	%	UUO+A25	%
n:1	1.43	n:1	21.96	n:1	15.21	n:1	19.08
n:2	1.59	n:2	19.51	n:2	16.12	n:2	18.16
n:3	2.12	n:3	18.34	n:3	17.59	n:3	13.84
		n:4	25.85	n:4	16.8	n:4	12.99
		n:5	20.17	n:5	13.05	n:5	16.39
		n:6	17.53	n:6	14.77	n:6	15.18
