# Supplementary material for: Loss of p300 in proximal tubular cells reduces renal fibrosis and endothelial-mesenchymal transition
Source: EMBO Mol Med. 2025 Jul 1;17(7):1575–98. doi: 10.1038/s44321-025-00243-1 (PMC12254316; doi:10.1038/s44321-025-00243-1)
Supplement: Supplementary file 9 — EV Figure Source Data [file 44321_2025_243_MOESM9_ESM.zip]

Archive with 8 entries (8 files):
- Figure_EV1.zip
- __MACOSX/._Figure_EV1.zip
- Figure_EV2.zip
- __MACOSX/._Figure_EV2.zip
- Figure_EV3.zip
- __MACOSX/._Figure_EV3.zip
- Figure_EV4.zip
- __MACOSX/._Figure_EV4.zip
